# Supplementary material for: Spectrum of Genetic Diseases in Tunisia: Current Situation and Main Milestones Achieved
Source: Genes (Basel). 2021 Nov 19;12(11):1820. doi: 10.3390/genes12111820 (PMC8617973; doi:10.3390/genes12111820)
Supplement: Supplementary file 1 [file genes-12-01820-s001.zip]

Archive with 3 entries (3 files):
- Table S1 supplementary data.pdf
- Table S2 supplementary.xlsx
- Table S3 supplementary.xlsx
