# Supplementary material for: Spectrum of Genetic Diseases in Tunisia: Current Situation and Main Milestones Achieved
Source: Genes (Basel). 2021 Nov 19;12(11):1820. doi: 10.3390/genes12111820 (PMC8617973; doi:10.3390/genes12111820)
Supplement: Supplementary file 1 [file genes-12-01820-s001.zip › Table S2 supplementary.xlsx]

## Sheet: Frequent-diseases-Tunisia
Frequent genetic diseases in Tunisia : eligibility for newborn/carrier screening
Diseases (MIM)	Genes (MIM)	Inheritance	Typical age of onset	Founder or shared founder and/or recurrent mutation(s) described in Tunisians	Is this disease part of the Recommended Uniform Screening Panel (RUSP)?	Why early detection and prompt diagnosis of this disease is essential? *	Newborn Screening method	Carrier testing for this disease**	Potentially manageable and/or preventable intervention(s) possible to be initiated in latent or early stage in Tunisia*	Classification using the seven ACOG criteria for carrier screening inclusion
										well-defined phenotype	Detrimental effect on quality of life	Cognitive or physical impairment	Surgical or medical intervention is required	An onset early in life	Availability of prenatal diagnosis (molecular)	Carrier frequency of 1 in 100 or greater
Acrodermatitis enteropathica (201100)	SLC39A4 (607059)	AR	Neonatal / Childhood	Yes	No	Once disease onset begins, therapy is potentially efficient if quickly initiated	Determination of zinc content in dried blood spots	SLC39A4 genotyping	-Zinc supplementation, if initiated within 6 months of onset, symptoms disappear.	Yes	Yes	Yes	Yes	Yes	Yes	Yes
									-Caution must be exercised so as not to exceed
									toxic limits of zinc supplementation.
Adrenal hyperplasia, congenital, due to 21-hydroxylase deficiency (201910)	CYP21A2 (613815)	AR	Neonatal	Yes	Yes	to prevent potential mortality and physical morbidity	Measurement of 17-OHP concentration in the dried blood spots	CYP21 genotyping	-Replacement of cortisol	Yes	Yes	Yes	Yes	Yes	Yes	Yes
									-Replacement of aldosterone with a mineralocorticoid analog in patients with salt wasting
									-Special medical care is required in case of stress
									- Surgical correction can be performed before 1 year of age and, if necessary, again before menarche
									- Adrenalectomy is recommended when medical therapy is ineffective
									- Pregnant females known to be at risk of having a newborn with CAH can receive prenatal dexamethasone therapy
Crigler-Najjar syndrome, type I (218800)	UGT1A1 (191740)	AR	Neonatal	Yes	No	To prevent neurologic deficits and to improve the prognosis	NA	UGT1A1 genotyping	Phototherapy, if early initiated, could allow prolonged survival and prevent neurologic deficits but with lifelong reliance on such heavy therapy.	Yes	Yes	Yes	Yes	Yes	Yes	Yes
									- Pharmacological treatment with barbiturate anticonvulsants, bilirubin-binding agents, choleretics, and heme-oxygenase inhibitors
Cystic fibrosis (219700)	CFTR (602421)	AR	Childhood	Yes	Yes	To improve developmental outcome	Dosage of immunoreactive trypsinogen (IRT) from dried blood spots	CFTR genotyping	Nutrition is an important focus of management beginning in infancy.	Yes	Yes	Yes	Yes	Yes	Yes	Yes
									- Pancreatic enzyme, fat-soluble vitamin, and salt supplementation will be started in most infants at diagnosis.
									-Patients with pulmonary exacerbation require hospitalization to receive antibiotic therapy and intensive secretion clearance.
Dystrophic epidermolysis bullosa	COL7A1 (120120)	AD, AR	Neonatal	Yes	No	*	NA	- COL7A1 genotyping	Cesarean delivery will reduce the skin trauma during delivery leading to the prevention of primary manifestations	Yes	Yes	Yes	Yes	Yes	Yes	Yes
								- Examination of a skin biopsy with direct immunofluorescence (IF) for specific cutaneous markers and/or electron microscopy	- Regular screening for anemia and deficiencies of iron, zinc, vitamin D, selenium, and carnitine.
									- Echocardiograms should be performed yearly to identify dilated cardiomyopathy and bone mineral density studies (osteoporosis detection)
Familial hypercholesterolemia (143890)	LDLR (606945)	AR / AD	Neonatal	Yes	Yes	to prevent ASCVD (atherosclerotic cardiovascular disease)	Determining apolipoprotein B (Apo B) levels in dried blood spot	LDLR genotyping	- Avoid risk features like smoking and lipid-rich diet among patients and their families in order to prevent ASCVD	Yes	Yes	Yes	Yes	Yes	Yes	Yes
Familial Mediterranean fever (249100)	MEFV (608107)	AR	Childhood, Adulthood	Yes	Yes	to reach complete control of subclinical inflammation and to prevent attacks	NA	MEFV genotyping	- Very careful follow-up of FMF patients carrying two mutated alleles because of the risk of having a more severe disease - Treatment with colchicine should start as soon as a	Yes	Yes	Yes	Yes	No	Yes	Yes
									diagnosis is made
Fanconi anemia complementation group A (227650)	FANCA (607139)	AR	Childhood	Yes	No	To prevent disease complication	Chromosomal breakage assay on fetal blood or, when the mutation is known, by genetic testing.	FANC genes genotyping	- Oral androgens improve blood counts.	Yes	Yes	Yes	Yes	No	Yes	Yes
									- Hematopoietic stem cell transplantation is the only curative therapy for the hematologic manifestations of the disease.
									- Special follow-up of hearing loss.
									- Human papilloma virus (HPV) vaccination will reduce the risk for cancer.
Fragile X syndrome (300624)	FMR1 (309550)	XLD	Neonatal / Childhood	Yes	Yes	*	NA	FMR1 genotyping	- Special lifestyle (physical exercise, optimal nutrition)	Yes	Yes	Yes	Yes	Yes	Yes	Yes
									- Correction of vitamin deficiencies to prevent the disease severity, early treatment of psychiatric problems is essential to avoid cognitive decline
Gaucher disease (230800) (231000) (230900) (608013) (231005)	GBA (606463)	AR	Neonatal	Yes	Yes	- Screening would identify newborns who may be asymptomatic for several years	Lyso-Gb1 measurements were conducted on dried blood spot samples using liquid chromatography-mass spectrometry	GBA screening	Enzyme Replacement therapy and substrate Reduction Therapy	Yes	Yes	Yes	Yes	Yes	Yes	Yes
						- Regular monitoring of asymptomatic individuals identified through screening will allow quickly initiation of treatment once symptoms develop
						- Early diagnosis and treatment may prevent long-term sequelae
Hearing impairment (220290) (601544) (600791) (606705) (600974)	GJB2 (121011) SLC26A4 (605646) TMC1 (606706)	AR / AD	Neonatal / Childhood	Yes	Yes	To diminish the morbidity associated with congenital hearing loss	Automated otoacoustic emissions (AOAE) test	Measurement of hearing ability + GJB2*** genotyping	Once congenital hearing loss is confirmed (referral and qualified audiologist) early implantation is a major element of good performance	Yes	Yes	Yes	Yes	Yes	Yes	Yes
						- Intensive and early intervention allows improvements in receptive language, prevents developmental delays and provide a long-term hearing preservation
Hemoglobinopathies and Sickle cell disease (613985) (603903)	LCRB (152424) HBB (141900)	AR / AD	In early childhood	Yes	Yes	To prevent the mortality from pneumococcal sepsis and splenic sequestration in infancy and childhood.	High-performance liquid chromatography (HPLC) or cellulose acetate electrophoresis to separate hemoglobins eluted from dried blood spots	Complete blood cell count and hemoglobin separation by electrophoresis or HPLC.	- Prophylactic penicillin reduces the incidence of pneumococcal sepsis - Family education about signs of splenic sequestration provide an earlier detection and could reduce mortality from that complication.	Yes	Yes	Yes	Yes	Yes	Yes	Yes
									- Patients with severe manifestations will be considered for stem cell transplantation.
Retinitis pigmentosa (613767) (613794) (613801) (613810)	PDE6A(180071) PDE6B (180072) RPE65 (180069) CNGB1 (600724)	AR	Childhood / Adulthood	Yes	No	*	NA	Genes genotyping	Regular follow-up to improve visual outcomes	Yes	Yes	Yes	Yes	Yes	Yes	Yes
Spinal muscular atrophy (253300) (253550) (253400) (271150)	SMN1 (600354)	AR	Neonatal / Childhood	Yes	Yes	*	NA	Genetic testing	Effective and efficient SMA management requires coordination of multiple clinical specialists (multidisciplinary approach)	Yes	Yes	Yes	Yes	Yes	Yes	Yes
Wilson disease (277900)	ATP7B (606882)	AR	Childhood	Yes	Yes	Early diagnosis is associated with reduced mortality with an estimated life expectancy near that of the general population	Test quantifying the ATP7B protein in serum	ATP7B genotyping	Life-long administration of copper chelating agents or	Yes	Yes	Yes	Yes	Yes	Yes	Yes
									zinc salts helps to improve disease manifestations and to prevent its development of symptoms in asymptomatic patients
									-Low copper diet
									-Addition of vitamin supplements to aid antioxidant defenses
									-Avoidance of other injurious medications and herbal compounds is recommended
									- Screening for esophageal and gastric varices and undergoing of primary prophylaxis with b-blockers (if patients have cirrhosis and portal hypertension)
									- Screening and surveillance for hepatocellular carcinoma may be performed when cirrhosis is present
Xeroderma pigmentosum (278700, 278720, 278730, 278740, 278750, 278760)	XPA (611153) XPC (278720) ERCC2 (126340) DDB2 (600811) POLH (603968) ERCC4 (133520)	AR	Childhood	Yes	No	*	NA	XP genes genotyping	Detailed clinical examination and molecular analysis will provide improved personalized management, prognosis and treatment of patients with XP.	Yes	Yes	Yes	Yes	Yes	Yes	Yes
