# Supplementary material for: Spectrum of Genetic Diseases in Tunisia: Current Situation and Main Milestones Achieved
Source: Genes (Basel). 2021 Nov 19;12(11):1820. doi: 10.3390/genes12111820 (PMC8617973; doi:10.3390/genes12111820)
Supplement: Supplementary file 1 [file genes-12-01820-s001.zip › Table S3 supplementary.xlsx]

## Sheet: ACMG_ACOG_HHS
Genetic diseases screened recommended for newborn and/or carrier screening
Gene	Clinical and/or genetic entities	Inheritance	Classification	Described among Tunisians
ABCC8	Hyperinsulinemic hypoglycemia, familial, 1*	AD	Inborn error of metabolism	Yes
ABCD1	X-linked adrenoleukodystrophy*	XL	Miscellaneous diseases	Yes
ACAD8	Isobutyryl-CoA dehydrogenase deficiency	AR	Inborn error of metabolism	No
ACADM	Medium chain Acyl-CoA dehydrogenase deficiency*	AR	Inborn error of metabolism	Yes
ACADS	Acyl-CoA dehydrogenase short-chain deficiency	AR	Inborn error of metabolism	No
ACADSB	2-Methylbutyrylglycinuria	AR	Inborn error of metabolism	No
ACADVL	Very long-chain acyl-CoA dehydrogenase deficiency*	AR	Inborn error of metabolism	No
ACAT1	Beta-Ketothiolase deficiency	AR	Inborn error of metabolism	Yes
ADA	Adenosine deaminase deficiency*	AR	Miscellaneous diseases	No
AGA	Aspartylglucosaminuria*	AR	Inborn error of metabolism	Yes
AGL	Glycogen storage disease III*	AR	Inborn error of metabolism	Yes
AGXT	Hyperoxaluria, primary, type 1*	AR	Inborn error of metabolism	Yes
AHCY	Hypermethioninemia with deficiency of S-adenosylhomocysteine hydrolase	AR	Inborn error of metabolism	No
AIRE	Autoimmune polyendocrinopathy syndrome type I*	AD, AR	Miscellaneous diseases	Yes
ALDH3A2	Sjogren-Larsson syndrome*	AR	Inborn error of metabolism	Yes
ALDOB	Hereditary Fructose intolerance*	AR	Inborn error of metabolism	No
ALG6	Congenital disorder of glycosylation, type Ic*	AR	Inborn error of metabolism	No
ALMS1	Alstrom syndrome*	AR	Miscellaneous diseases	Yes
ALPL	Hypophosphatasia*	AR	Inborn error of metabolism	Yes
AMT	Glycine encephalopathy*	AR	Miscellaneous diseases	Yes
ARG1	Argininemia*	AR	Inborn error of metabolism	No
ARSA	Metachromatic leukodystrophy*	AR	Inborn error of metabolism	Yes
ASL	Argininosuccinic aciduria*	AR	Inborn error of metabolism	Yes
ASPA	Canavan disease*	AR	Miscellaneous diseases	Yes
ASS1	Citrullinemia*	AR	Inborn error of metabolism	No
ATM	Ataxia-telangiectasia*	AR	Miscellaneous diseases	Yes
ATP7A	Occipital horn syndrome*	XLR	Miscellaneous diseases	No
	Spinal muscular atrophy, distal, X-linked 3*	XLR	Miscellaneous diseases	No
	Menkes disease*	XLR	Miscellaneous diseases	No
ATP7B	Wilson disease*	AR	Inborn error of metabolism	Yes
AUH	3-methylglutaconic aciduria, type I	AR	Inborn error of metabolism	No
BBS1	Bardet-Biedl syndrome 1*	AR	Inborn error of metabolism	Yes
BBS2	Bardet-Biedl syndrome 2 *	AR	Inborn error of metabolism	Yes
BBS10	Bardet-Biedl syndrome 10*	AR	Inborn error of metabolism	Yes
BBS12	Bardet-Biedl syndrome 12*	AR	Inborn error of metabolism	No
BCKDHA	Maple syrup urine disease, type Ia*	AR	Inborn error of metabolism	Yes
BCKDHB	Maple syrup urine disease, type Ib*	AR	Inborn error of metabolism	Yes
BCS1L	GRACILE syndrome*	AR	Miscellaneous diseases	No
BLM	Bloom syndrome*	AR	Miscellaneous diseases	Yes
BTD	Biotinidase deficiency*	AR	Inborn error of metabolism	No
CAPN3	Calpainopathy*	AR	Miscellaneous diseases	Yes
CBS	Homocystinuria*	AR	Inborn error of metabolism	Yes
CFTR	Cystic fibrosis*	AR	Miscellaneous diseases	Yes
CLN3	Ceroid lipofuscinosis, neuronal, 3*	AR	Miscellaneous diseases	No
CLN5	Ceroid lipofuscinosis, neuronal, 5*	AR	Miscellaneous diseases	No
CLN6	CLN6-related neuronal ceroid lipofuscinosis*	AR	Miscellaneous diseases	Yes
CLN8	Northern epilepsy*	AR	Miscellaneous diseases	No
CLRN1	Usher syndrome, type 3A*	AR	Miscellaneous diseases	No
COL4A3	Alport syndrome 2, autosomal recessive*	AR	Miscellaneous diseases	No
	Alport syndrome 3, autosomal dominant*	AD	Miscellaneous diseases	Yes
COL4A5	X-linked Alport syndrome*	XLD	Miscellaneous diseases	No
CPT1A	Carnitine palmitoyltransferase deficiency I*	AR	Inborn error of metabolism	No
CPT2	Carnitine palmitoyltransferase type II deficiency*	AD, AR	Inborn error of metabolism	Yes
CPS1	Carbamoylphosphate synthetase I deficiency*	AR	Inborn error of metabolism	No
CTNS	Cystinosis*	AR	Inborn error of metabolism	Yes
CTSK	Pycnodysostosis*	AR	Miscellaneous diseases	Yes
CYP21A2	Adrenal hyperplasia, congenital, due to 21-hydroxylase deficiency*	AR	Endocrine disorders	Yes
CYP27A1	Cerebrotendinous xanthomatosis*	AR	Miscellaneous diseases	Yes
DBT	Maple syrup urine disease, type II*	AR	Inborn error of metabolism	Yes
DCLRE1C	Severe combined immunodeficiency	AR	Miscellaneous diseases	Yes
DHCR7	Smith-Lemli-Opitz syndrome*	AR	Miscellaneous diseases	Yes
DLL3	Spondylothoracic dysostosis*	AR	Miscellaneous diseases	Yes
DMD	Becker muscular dystrophy*	XLR	Miscellaneous diseases	Yes
	Duchenne muscular dystrophy*	XLR	Miscellaneous diseases	Yes
ELP1	Dysautonomia, familial*	AR	Miscellaneous diseases	No
ERCC6	Cockayne syndrome, type B*	AR	Miscellaneous diseases	Yes
ERCC8	Cockayne syndrome, type A*	AR	Miscellaneous diseases	Yes
ETFA	Glutaric acidemia type II*	AR	Inborn error of metabolism	No
EVC	Ellis-van Creveld syndrome EVC-related*	AR	Miscellaneous diseases	No
EVC2	Ellis-van Creveld syndrome EVC2-related*	AR	Miscellaneous diseases	No
FAH	Tyrosinemia, type I*	AR	Inborn error of metabolism	Yes
FANCA	Fanconi anemia complementation group A*	AR	Miscellaneous diseases	Yes
FANCC	Fanconi anemia, complementation group C*	AR	Miscellaneous diseases	No
FKRP	Muscular dystrophy-dystroglycanopathy type A 5*	AR	Miscellaneous diseases	No
	Muscular dystrophy-dystroglycanopathy type B 5*	AR	Miscellaneous diseases	Yes
	Muscular dystrophy-dystroglycanopathy type C 5*	AR	Miscellaneous diseases	No
FKTN	Cardiomyopathy, dilated, 1X*	AR	Miscellaneous diseases	No
	Muscular dystrophy-dystroglycanopathy type A4 *	AR	Miscellaneous diseases	No
	Muscular dystrophy-dystroglycanopathy type B4 *	AR	Miscellaneous diseases	No
	Muscular dystrophy-dystroglycanopathy (limb-girdle), type C4*	AR	Miscellaneous diseases	No
FMR1	Fragile X syndrome*	XLD	Miscellaneous diseases	Yes
G6PC	Glycogen storage disease Ia*	AR	Inborn error of metabolism	Yes
GAA	Glycogen storage disease II*	AR	Inborn error of metabolism	Yes
GALC	Krabbe disease*	AR	Miscellaneous diseases	Yes
GALE	Galactosemia III**	AR	Miscellaneous diseases	No
GALK1	Galactosemia II (Galactokinase deficiency)*	AR	Miscellaneous diseases	No
GALT	Galactosemia**	AR	Inborn error of metabolism	Yes
GATA6	Critical congenital heart disease	AD	Miscellaneous diseases	No
GBA	Gaucher disease*	AR	Inborn error of metabolism	Yes
GCDH	Glutaricaciduria, type I	AR	Inborn error of metabolism	Yes
GCH1	Hyperphenylalaninemia, BH4-deficient, B	AR	Inborn error of metabolism	No
GJB2	GJB2-related DFNB1 nonsyndromic hearing loss and deafness*	AR	Hearing disorders	Yes
GLA	Fabry disease*	XL	Inborn error of metabolism	Yes
GLB1	GM1-gangliosidosis, type I*	AR	Inborn error of metabolism	No
	GM1-gangliosidosis, type II*	AR	Inborn error of metabolism	No
	GM1-gangliosidosis, type III*	AR	Inborn error of metabolism	No
	Mucopolysaccharidosis type IVB (Morquio)*	AR	Inborn error of metabolism	No
GLDC	GLDC-related glycine encephalopathy*	AR	Inborn error of metabolism	No
GNE	Nonaka myopathy*	AR	Inborn error of metabolism	Yes
GNMT	Glycine N-methyltransferase deficiency (Hypermethioninemia)	AR	Inborn error of metabolism	No
GNPTAB	Mucolipidosis II alpha, beta*	AR	Inborn error of metabolism	Yes
	Mucolipidosis III alpha/beta *	AR	Inborn error of metabolism	No
GNPTG	Mucolipidosis III gamma*	AR	Inborn error of metabolism	No
GRHPR	Hyperoxaluria, primary, type II*	AR	Inborn error of metabolism	Yes
HADHA	Long-chain 3-hydroxyacyl dehydrogenase deficiency	AR	Inborn error of metabolism	No
HADHB	Trifunctional protein deficiency	AR	Inborn error of metabolism	No
HADHSC	Medium/short-chain L-3-hydroxyacyl-CoA dehydrogenase deficiency	AR	Inborn error of metabolism	No
HBA1	Alpha Thalassemia*	AD	Hemoglobin disorders	Yes
HBB	Sickle cell anemia	AD, AR	Hemoglobin disorders	Yes
HEXA	Tay-Sachs disease (hexosaminidase A deficiency)*	AR	Inborn error of metabolism	Yes
HEXB	Sandhoff disease, infantile, juvenile, and adult forms*	AR	Inborn error of metabolism	No
HGSNAT	Mucopolysaccharidosis type IIIC*	AR	Inborn error of metabolism	Yes
HLCS	Holocarboxylase synthetase deficiency*	AR	Inborn error of metabolism	No
HMGCL	3-Hydroxy-3-methylglutaric aciduria	AR	Inborn error of metabolism	No
HMGCS2	HMG-CoA synthase-2 deficiency*	AR	Inborn error of metabolism	No
HMOX1	Heme oxygenase-1 deficiency*	AD	Inborn error of metabolism	No
HOGA1	Primary hyperoxaluria type 3*	AR	Inborn error of metabolism	Yes
HPD	Tyrosinemia type III	AR	Inborn error of metabolism	No
HSD17B4	D-bifunctional protein deficiency*	AR	Inborn error of metabolism	No
HSD17B10	2-Methyl-3-hydroxybutyric aciduria*	XLD	Inborn error of metabolism	No
HYLS1	Hydrolethalus syndrome*	AR	Miscellaneous diseases	No
IDS	Mucopolysaccharidosis II*	XLR	Inborn error of metabolism	Yes
IDUA	Mucopolysaccharidosis type I*	AR	Inborn error of metabolism	Yes
IL2RG	Severe combined immunodeficiency, X-linked*	XL	Miscellaneous diseases	No
IVD	Isovaleric acidemia*	AR	Inborn error of metabolism	Yes
KCNJ11	KCNJ11-related familial hyperinsulinism*	AD, AR	Inborn error of metabolism	Yes
LAMA2	LAMA2-related muscular dystrophy*	AR	Miscellaneous diseases	No
LAMA3	Epidermolysis bullosa LAMA3-related*	AR	Miscellaneous diseases	Yes
LAMB3	Epidermolysis bullosa LAMB3-related*	AR	Miscellaneous diseases	Yes
LAMC2	Epidermolysis bullosa LAMC2-related*	AR	Miscellaneous diseases	Yes
LCRB	Beta Thalassemia	AD	Hemoglobin disorders	Yes
LMBRD1	Methylmalonic aciduria and homocystinuria, cblF type*	AR	Inborn error of metabolism	Yes
LRPPRC	Leigh syndrome, French-Canadian type*	AR	Inborn error of metabolism	No
MAN2B1	Alpha mannosidosis*	AR	Inborn error of metabolism	Yes
MAT1A	Hypermethioninemia (Methionine adenosyltransferase deficiency)	AD, AR	Inborn error of metabolism	No
MCCC1	3-Methylcrotonyl-CoA carboxylase 1 deficiency	AR	Inborn error of metabolism	Yes
MCCC2	3-Methylcrotonyl-CoA carboxylase 2 deficiency	AR	Inborn error of metabolism	No
MCOLN1	Mucolipidosis IV*	AR	Inborn error of metabolism	No
MKS1	Bardet-Biedl syndrome 13*	AR	Inborn error of metabolism	No
	Joubert syndrome 28*	AR	Inborn error of metabolism	No
	Meckel syndrome 1*	AR	Inborn error of metabolism	No
MLC1	Megalencephalic leukoencephalopathy with subcortical cysts AR*	AR	Inborn error of metabolism	Yes
MMAA	Methylmalonic aciduria cblA type	AR	Inborn error of metabolism	No
MMAB	Methylmalonic aciduria, cblB type	AR	Inborn error of metabolism	No
MMACHC	Methylmalonic aciduria and homocystinuria, cblC type*	AR	Inborn error of metabolism	No
MPI	Congenital disorder of glycosylation, type Ib*	AR	Inborn error of metabolism	Yes
MMUT	Methylmalonic acidemia*	AR	Inborn error of metabolism	Yes
MTM1	X-linked myotubular myopathy*	XLR	Miscellaneous diseases	No
MYO7A	Deafness, autosomal dominant 11*	AD	Miscellaneous diseases	No
	Deafness, autosomal recessive 2*	AR	Miscellaneous diseases	No
	Usher syndrome, type 1B*	AR	Miscellaneous diseases	Yes
NADK2	2,4-dienoyl-CoA reductase deficiency	AR	Inborn error of metabolism	No
NAGLU	Mucopolysaccharidosis type IIIB*	AR	Inborn error of metabolism	Yes
NBN	Nijmegen breakage syndrome*	AR	Miscellaneous diseases	No
NEB	Nemaline myopathy 2, autosomal recessive*	AR	Miscellaneous diseases	No
NPC1	Niemann-Pick disease, type C1*	AR	Inborn error of metabolism	Yes
NPC2	Niemann-pick disease, type C2*	AR	Inborn error of metabolism	Yes
NPHS1	Nephrotic syndrome, type 1*	AR	Miscellaneous diseases	Yes
NPHS2	Nephrotic syndrome, type 2*	AR	Miscellaneous diseases	Yes
NR0B1	Adrenal hypoplasia, congenital*	XLR	Miscellaneous diseases	Yes
OPA3	Costeff optic atrophy syndrome*	AR	Inborn error of metabolism	No
OTC	Ornithine transcarbamylase deficiency *	XL	Inborn error of metabolism	Yes
PAH	Phenylketonuria	AR	Inborn error of metabolism	Yes
PAX8	Hypothyroidism, congenital	AD	Endocrine disorders	No
PC	Pyruvate carboxylase deficiency	AR	Inborn error of metabolism	No
PCBD1	Hyperphenylalaninemia, BH4-deficient, D	AR	Inborn error of metabolism	No
PCCA	Propionicacidemia PCCA-related*	AR	Inborn error of metabolism	No
PCCB	Propionicacidemia PCCB-related*	AR	Inborn error of metabolism	No
PCDH15	Usher syndrome, type 1D *	AR	Hearing disorders	No
	Usher syndrome, type 1F*	AR	Hearing disorders	No
	Deafness, autosomal recessive 23 *	AR	Hearing disorders	No
PEX1	Peroxisome biogenesis disorder 1A (Zellweger) *	AR	Miscellaneous diseases	No
PEX2	Peroxisome biogenesis disorder 5*	AR	Miscellaneous diseases	No
PEX7	Peroxisome biogenesis disorder*	AR	Inborn error of metabolism	No
PEX6	Peroxisome biogenesis disorder type 4*	AR	Miscellaneous diseases	No
PEX10	Peroxisome biogenesis disorder type 6*	AR	Miscellaneous diseases	No
PEX12	Peroxisome biogenesis disorder type 3*	AR	Miscellaneous diseases	No
PKHD1	Polycystic kidney disease 4, with or without hepatic disease *	AR	Miscellaneous diseases	Yes
PMM2	Congenital disorder of glycosylation, type Ia*	AR	Inborn error of metabolism	Yes
POMGNT1	Muscle-eye-brain disease*	AR	Miscellaneous diseases	Yes
PPT1	Ceroid lipofuscinosis, neuronal, 1*	AR	Inborn error of metabolism	Yes
PROP1	Pituitary hormone deficiency, combined, 2*	AR	Miscellaneous diseases	Yes
PTS	Hyperphenylalaninemia, BH4-deficient, A	AR	Inborn error of metabolism	No
QDPR	Hyperphenylalaninemia, BH4-deficient, C	AR	Inborn error of metabolism	Yes
RMRP	Cartilage-hair hypoplasia*	AR	Miscellaneous diseases	No
RS1	Juvenile retinoschisis*	XLR	Miscellaneous diseases	No
RTEL1	Dyskeratosis congenital*	AD, AR	Miscellaneous diseases	No
	Pulmonary fibrosis and/or bone marrow failure, telomere-related, 3*	AD	Miscellaneous diseases	No
SACS	Spastic ataxia, Charlevoix-Saguenay type*	AR	Miscellaneous diseases	Yes
Several genes (group of disorders caused by mutations in several genes)	T-cell related lymphocyte deficiencies*	Unknown	Miscellaneous diseases	No
SGCA	Muscular dystrophy, limb-girdle, autosomal recessive 3 *	AR	Miscellaneous diseases	Yes
SGCB	Muscular dystrophy, limb-girdle, autosomal recessive 4*	AR	Miscellaneous diseases	Yes
SGCD	Muscular dystrophy, limb-girdle, autosomal recessive 6*	AR	Miscellaneous diseases	No
SGCG	Muscular dystrophy, limb-girdle, autosomal recessive 5*	AR	Miscellaneous diseases	Yes
SGSH	Mucopolysaccharidosis type IIIA*	AR	Miscellaneous diseases	Yes
SLC12A6	Andermann syndrome*	AR	Miscellaneous diseases	No
SLC17A5	Salla disease*	AR	Inborn error of metabolism	No
SLC22A5	Carnitine deficiency, systemic primary**	AR	Inborn error of metabolism	No
SLC25A13	Citrullinemia type II	AR	Inborn error of metabolism	No
SLC25A20	Carnitine-acylcarnitine translocase deficiency	AR	Inborn error of metabolism	No
SLC26A2	Osteochondrodysplasia*	AR	Miscellaneous diseases	No
SLC26A4	Pendred syndrome*	AR	Hearing disorders	Yes
SLC37A4	Glycogen storage disease Ib*	AR	Inborn error of metabolism	No
SMN1	Spinal muscular atrophy*	AR	Miscellaneous diseases	Yes
SMPD1	Niemann-Pick disease, type A*	AR	Inborn error of metabolism	Yes
	Niemann-Pick disease, type B*	AR	Inborn error of metabolism	Yes
STAR	Congenital adrenal hyperplasia	AR	Endocrine disorders	No
TAT	Tyrosinemia type II*	AR	Inborn error of metabolism	No
TCIRG1	Osteopetrosis, autosomal recessive 1*	AR	Miscellaneous diseases	No
TGM1	TGM1-related autosomal recessive congenital ichthyosis *	AR	Miscellaneous diseases	Yes
TH	Segawa syndrome*	AR	Inborn error of metabolism	No
TMEM216	Joubert syndrome 2 *	AR	Miscellaneous diseases	Yes
TPP1	Neuronal ceroid lipofuscinosis *	AR	Inborn error of metabolism	Yes
TTC37	Trichohepatoenteric syndrome 1*	AR	Miscellaneous diseases	Yes
TTPA	Ataxia with vitamin E deficiency*	AR	Miscellaneous diseases	Yes
USH1C	Deafness, autosomal recessive 18A*	AR	Miscellaneous diseases	No
	Usher syndrome, type 1C*	AR	Miscellaneous diseases	No
USH2A	Usher syndrome, type 2A*	AR	Miscellaneous diseases	Yes
	Retinitis pigmentosa 39*	AR	Miscellaneous diseases	No
VPS13B	Cohen syndrome*	AR	Miscellaneous diseases	Yes
XPA	Xeroderma pigmentosum group A*	AR	Miscellaneous diseases	Yes
XPC	Xeroderma pigmentosum group C*	AR	Miscellaneous diseases	Yes
ZFYVE26	Spastic paraplegia type 15*	AR	Miscellaneous diseases	Yes
Key: Bolded diseases are belonging to the Recommended Uniform Screening Panel (RUSP) maintained by the HSS and the ACMG Diseases marked by asterisk (*) correspond to the conditions that met all six criteria proposed by ACOG for expanded carrier screening (ECS) panel Bolded diseases and marked by asterisk (*) correspond to the disease list of the RUSP that met all six criteria proposed by ACOG for…
